# Supplementary material for: Genetic effect of thyroid function-related diseases on acute respiratory distress syndrome: a Mendelian randomization study
Source: Aging (Albany NY). 2024 Jul 1;16(17):12209–24. doi: 10.18632/aging.205996 (PMC11424573; doi:10.18632/aging.205996)
Supplement: Supplementary Table 4 [file aging-16-205996-s004.xls]

## Sheet: The genes corresponding to SNPs
Supplementary Table 4. Enrichment analysis of 96 key genes 1 and 113 key genes 2 corresponding to SNPs associated with DTG and hypothyroidism.
Pvalue	SNP	SNPChr	SNPPos	AssessedAllele	OtherAllele	Zscore	Gene	GeneSymbol	GeneChr	GenePos	NrCohorts	NrSamples	FDR	BonferroniP
3.27170000000001e-310	rs12195728	6	109278873	G	A	48.3598	ENSG00000080546	SESN1	6	109361831	37	31684	0	4.1662e-302
3.27170000000001e-310	rs61759532	17	7240391	T	C	-45.0731	ENSG00000072818	ACAP1	17	7247322	16	14263	0	4.1662e-302
3.27170000000001e-310	rs2271194	12	56477694	A	T	-39.7811	ENSG00000139531	SUOX	12	56395694	35	31239	0	4.1662e-302
3.27170000000001e-310	rs2271194	12	56477694	A	T	39.1789	ENSG00000197728	RPS26	12	56436876	33	26124	0	4.1662e-302
4.0811e-198	rs2110451	12	9931347	A	G	30.0293	ENSG00000184293	CLECL1	12	9877175	36	31568	0	5.1969e-190
2.4919e-140	rs61759532	17	7240391	T	C	25.2189	ENSG00000213859	KCTD11	17	7256733	35	27070	0	3.1732e-132
3.0625e-90	rs2858483	22	37586672	C	A	20.1437	ENSG00000128340	RAC2	22	37630894	35	27283	0	3.8998e-82
1.1633e-89	rs2271194	12	56477694	A	T	-20.0774	ENSG00000065361	ERBB3	12	56485465	35	31239	0	1.4814e-81
2.5974e-77	rs10116520	9	127029630	G	A	18.6115	ENSG00000119408	NEK6	9	127067735	36	31567	0	3.3076e-69
1.1291e-75	rs2110451	12	9931347	A	G	-18.4081	ENSG00000172322	CLEC12A	12	10126104	34	30605	0	1.4378e-67
3.4612e-70	rs7310615	12	111865049	C	G	17.7109	ENSG00000111252	SH2B3	12	111866589	34	28410	0	4.4076e-62
5.3735e-62	rs4409785	11	95311422	C	T	-16.6154	ENSG00000149212	SESN3	11	94932204	37	31684	0	6.8427e-54
5.4941e-61	rs2110451	12	9931347	A	G	16.4757	ENSG00000110848	CD69	12	9909289	35	31354	0	6.9963e-53
8.2633e-59	rs11571297	2	204745003	T	C	-16.1695	ENSG00000163599	CTLA4	2	204735596	36	31562	0	1.0523e-50
5.1282e-51	rs7028661	9	100538470	A	G	-15.0237	ENSG00000136932	C9orf156	9	100675811	36	31568	0	6.5303e-43
2.0102e-50	rs62073975	17	45622690	A	G	14.933	ENSG00000198933	TBKBP1	17	45780431	20	20903	0	2.5598e-42
3.5201e-50	rs6679677	1	114303808	A	C	14.8957	ENSG00000134242	PTPN22	1	114385407	32	29560	0	4.4826e-42
5.662e-50	rs2110451	12	9931347	A	G	-14.8638	ENSG00000256660	CLEC12B	12	10167222	36	31568	0	7.2101e-42
4.1371e-49	rs2110451	12	9931347	A	G	14.7301	ENSG00000213443	RP11-75L1.2	12	9848401	13	5501	0	5.2683e-41
7.3629e-47	rs2110451	12	9931347	A	G	-14.3756	ENSG00000256582	RP11-75L1.1	12	9859309	13	5501	0	9.376e-39
2.054e-46	rs7043516	9	100617433	C	A	-14.3044	ENSG00000136932	C9orf156	9	100675811	37	31684	0	2.6156e-38
3.4684e-45	rs9687206	5	76515824	G	A	14.1066	ENSG00000164253	WDR41	5	76819115	36	26609	0	4.4167e-37
2.5028e-39	rs2110451	12	9931347	A	G	-13.1207	ENSG00000069493	CLEC2D	12	9828841	34	31469	0	3.1871e-31
2.0042e-38	rs61759532	17	7240391	T	C	12.9622	ENSG00000239697	TNFSF12	17	7458566	35	27070	0	2.5522e-30
3.7921e-38	rs7310615	12	111865049	C	G	-12.9131	ENSG00000234608	MAPKAPK5-AS1	12	112279138	32	22416	0	4.8289e-30
6.5659e-37	rs7028661	9	100538470	A	G	12.692	ENSG00000106789	CORO2A	9	100919089	36	31568	0	8.3611e-29
3.4124e-35	rs7148630	14	81484459	C	T	-12.3784	ENSG00000100629	CEP128	14	81184595	34	25299	0	4.3454e-27
2.5673e-32	rs244686	5	133423794	T	C	-11.8351	ENSG00000119048	UBE2B	5	133717276	15	13925	0	3.2692e-24
3.9505e-29	rs2858483	22	37586672	C	A	11.203	ENSG00000133466	C1QTNF6	22	37585816	35	27283	0	5.0306e-21
5.8716e-28	rs7310615	12	111865049	C	G	-10.9612	ENSG00000111275	ALDH2	12	112226236	34	28410	0	7.477e-20
6.8837e-28	rs7310615	12	111865049	C	G	10.9468	ENSG00000111231	GPN3	12	110898654	25	22922	0	8.7658e-20
6.8837e-28	rs2110451	12	9931347	A	G	-10.9467	ENSG00000225231	AC091814.2	12	10092636	20	10735	0	8.7658e-20
1.122e-21	rs2858483	22	37586672	C	A	-9.5648	ENSG00000226233	RP1-151B14.9	22	37611854	10	4022	0	1.4288e-13
3.0443e-21	rs2271194	12	56477694	A	T	9.4614	ENSG00000139613	SMARCC2	12	56570059	35	31239	0	3.8767e-13
5.0567e-21	rs2110451	12	9931347	A	G	-9.4078	ENSG00000214826	DDX12P	12	9585567	13	5501	0	6.4393e-13
2.2199e-20	rs7310615	12	111865049	C	G	-9.2511	ENSG00000198324	FAM109A	12	111802632	34	28410	0	2.8269e-12
4.6003e-20	rs7902146	10	63801030	C	T	-9.1729	ENSG00000182010	RTKN2	10	63985630	36	31644	0	5.8581e-12
7.5541e-20	rs7310615	12	111865049	C	G	-9.1192	ENSG00000198270	TMEM116	12	112410027	32	27447	0	9.6195e-12
1.0838e-19	rs6679677	1	114303808	A	C	-9.0801	ENSG00000118655	DCLRE1B	1	114452235	33	29600	0	1.3801e-11
3.9271e-19	rs62073975	17	45622690	A	G	-8.9389	ENSG00000173917	HOXB2	17	46620848	21	21652	0	5.0008e-11
7.4874e-19	rs2271194	12	56477694	A	T	-8.8674	ENSG00000196465	MYL6B	12	56548905	16	14262	0	9.5346e-11
9.3016e-19	rs61759532	17	7240391	T	C	8.8433	ENSG00000161944	ASGR2	17	7011830	35	27070	0	1.1845e-10
6.0288e-18	rs6679677	1	114303808	A	C	-8.6319	ENSG00000116793	PHTF1	1	114270782	33	29600	0	7.6772e-10
6.0606e-18	rs61759532	17	7240391	T	C	8.6316	ENSG00000072778	ACADVL	17	7124518	35	27070	0	7.7177e-10
6.8611e-18	rs73192661	3	188128794	T	C	-8.6172	ENSG00000113916	BCL6	3	187451340	36	31555	0	8.737e-10
8.4329e-17	rs12348448	9	5525775	G	A	8.3251	ENSG00000197646	PDCD1LG2	9	5540913	12	10333	0	1.0739e-08
2.0452e-16	rs7310615	12	111865049	C	G	8.2195	ENSG00000135148	TRAFD1	12	112577356	34	28410	0	2.6044e-08
1.696e-14	rs7310615	12	111865049	C	G	-7.6716	ENSG00000257877	RP3-462E2.3	12	112250910	12	5164	0	2.1597e-06
9.0965e-14	rs7028661	9	100538470	A	G	7.4534	ENSG00000106785	TRIM14	9	100856525	35	26493	0	1.1584e-05
3.4745e-13	rs2110451	12	9931347	A	G	-7.2745	ENSG00000165682	CLEC1B	12	10152132	36	31568	0	4.4245e-05
3.7359e-13	rs7028661	9	100538470	A	G	7.2649	ENSG00000136842	TMOD1	9	100313742	36	31568	0	4.7574e-05
6.0745e-13	rs2110451	12	9931347	A	G	-7.1987	ENSG00000111788	RP11-22B23.1	12	9448257	13	5501	0	7.7354e-05
1.0346e-11	rs2110451	12	9931347	A	G	-6.8015	ENSG00000214776	RP11-726G1.1	12	9674506	13	5501	0	0.00131748
1.1213e-11	rs2271194	12	56477694	A	T	6.7901	ENSG00000170581	STAT2	12	56744660	35	31239	0	0.00142788
2.3894e-11	rs7310615	12	111865049	C	G	-6.68	ENSG00000226469	ADAM1B	12	112365821	11	4656	0	0.0030427
6.984e-11	rs7902146	10	63801030	C	T	-6.5208	ENSG00000150347	ARID5B	10	63758881	36	26609	0	0.00889355
1.0652e-10	rs7310615	12	111865049	C	G	-6.4573	ENSG00000204852	TCTN1	12	111069533	33	23335	0	0.0135644
1.8952e-10	rs10223666	6	43805502	G	C	-6.3694	ENSG00000124587	PEX6	6	42939283	35	31226	0	0.0241338
2.8157e-10	rs62073975	17	45622690	A	G	-6.3084	ENSG00000141295	SCRN2	17	45916878	3	6079	0	0.0358556
3.9346e-10	rs61759532	17	7240391	T	C	-6.2566	ENSG00000132507	EIF5A	17	7213046	16	14263	0	0.0501039
4.0523e-10	rs244686	5	133423794	T	C	-6.2519	ENSG00000081059	TCF7	5	133468979	33	30688	0	0.0516027
4.8836e-10	rs2110451	12	9931347	A	G	-6.2226	ENSG00000256594	RP11-705C15.2	12	9799098	30	22494	0	0.0621886
1.1737e-09	rs6679677	1	114303808	A	C	-6.0837	ENSG00000226167	AP4B1-AS1	1	114421558	12	4988	1.31337e-05	0.149461
1.181e-09	rs61759532	17	7240391	T	C	6.0829	ENSG00000187838	PLSCR3	17	7300231	34	26856	1.31337e-05	0.150391
1.2727e-09	rs2271194	12	56477694	A	T	-6.0707	ENSG00000135414	GDF11	12	56143987	35	31239	1.31251e-05	0.162068
3.3268e-09	rs7310615	12	111865049	C	G	-5.9146	ENSG00000111237	VPS29	12	110934412	34	28410	2.60044e-05	0.423641
3.4336e-09	rs12195728	6	109278873	G	A	-5.9093	ENSG00000118690	ARMC2	6	109232402	36	31470	2.5996e-05	0.437241
1.9565e-08	rs2271194	12	56477694	A	T	-5.6157	ENSG00000258311	RP11-644F5.10	12	56114153	32	27216	0.000102315	1
2.2369e-08	rs4274624	2	191958656	C	T	5.5926	ENSG00000115419	GLS	2	191787915	35	31353	0.000108605	1
2.7195e-08	rs6679677	1	114303808	A	C	-5.5585	ENSG00000134262	AP4B1	1	114442596	32	28851	0.000114767	1
2.7921e-08	rs12195728	6	109278873	G	A	-5.5539	ENSG00000135535	CD164	6	109695739	36	26609	0.000121112	1
4.1865e-08	rs11571297	2	204745003	T	C	5.4828	ENSG00000163600	ICOS	2	204813885	36	31562	0.0001397	1
5.6417e-08	rs7310615	12	111865049	C	G	5.43	ENSG00000204856	FAM216A	12	110917179	31	22202	0.000215163	1
8.0057e-08	rs7310615	12	111865049	C	G	-5.367	ENSG00000257595	RP3-473L9.4	12	111824100	11	4530	0.000296399	1
8.167e-08	rs4409785	11	95311422	C	T	-5.3633	ENSG00000245552	RP11-712B9.2	11	94925485	23	17261	0.000302648	1
8.8051e-08	rs61759532	17	7240391	T	C	-5.3497	ENSG00000141504	SAT2	17	7530373	35	27070	0.000308778	1
1.0422e-07	rs61759532	17	7240391	T	C	-5.319	ENSG00000170291	ELP5	17	7158997	33	21076	0.000327106	1
2.0805e-07	rs10116520	9	127029630	G	A	5.1921	ENSG00000136933	RABEPK	9	127979629	36	31567	0.000630895	1
2.2284e-07	rs2110451	12	9931347	A	G	-5.1791	ENSG00000188393	CLEC2A	12	10068126	29	28880	0.0006804	1
2.2404e-07	rs62073975	17	45622690	A	G	5.1783	ENSG00000005243	COPZ2	17	46109462	21	21652	0.000680357	1
3.6531e-07	rs12195728	6	109278873	G	A	-5.086	ENSG00000183137	CEP57L1	6	109450724	36	26609	0.0010852	1
3.7664e-07	rs7310615	12	111865049	C	G	-5.0804	ENSG00000111300	NAA25	12	112505663	33	28370	0.00110966	1
1.5337e-06	rs244686	5	133423794	T	C	-4.8067	ENSG00000164615	CAMLG	5	134081019	32	25787	0.00428258	1
1.7048e-06	rs7310615	12	111865049	C	G	-4.7856	ENSG00000111271	ACAD10	12	112159380	34	28410	0.00468788	1
1.9786e-06	rs2858483	22	37586672	C	A	4.7558	ENSG00000183473	SSTR3	22	37604320	32	26970	0.0053929	1
2.4147e-06	rs12348448	9	5525775	G	A	4.7153	ENSG00000120217	CD274	9	5460534	29	26487	0.00654762	1
2.6349e-06	rs4274624	2	191958656	C	T	-4.6973	ENSG00000198130	HIBCH	2	191131690	36	31567	0.00698648	1
4.4325e-06	rs7310615	12	111865049	C	G	4.59	ENSG00000270018	RP3-462E2.5	12	112335425	13	5494	0.0118055	1
4.6542e-06	rs10905668	10	6092055	T	C	4.58	ENSG00000057608	GDI2	10	5845640	16	14263	0.0124962	1
6.5442e-06	rs1534430	2	12644736	T	C	-4.5078	ENSG00000071575	TRIB2	2	12869937	36	26609	0.0172879	1
7.634e-06	rs10905668	10	6092055	T	C	4.4753	ENSG00000134460	IL2RA	10	6078470	36	31644	0.0200251	1
8.5392e-06	rs7310615	12	111865049	C	G	-4.4511	ENSG00000122986	HVCN1	12	111104200	33	27661	0.0222289	1
9.0883e-06	rs12348448	9	5525775	G	A	4.4379	ENSG00000107020	PLGRKT	9	5397925	28	20707	0.0237049	1
9.3363e-06	rs7310615	12	111865049	C	G	-4.432	ENSG00000196850	PPTC7	12	110995122	34	28410	0.0242083	1
1.2459e-05	rs2271194	12	56477694	A	T	4.3695	ENSG00000092841	MYL6	12	56554612	35	31239	0.0321795	1
1.535e-05	rs10116520	9	127029630	G	A	4.3237	ENSG00000235204	RP11-121A14.2	9	127022482	9	3831	0.0389527	1
1.7281e-05	rs7310615	12	111865049	C	G	-4.2972	ENSG00000173064	HECTD4	12	112708944	23	16928	0.0436002	1
